# Supplementary material for: Image quality assessment along the one metre axial field-of-view of the total-body Biograph Vision Quadra PET/CT system for 18F-FDG
Source: EJNMMI Phys. 2022 Dec 14;9:87. doi: 10.1186/s40658-022-00516-5 (PMC9747988; doi:10.1186/s40658-022-00516-5)
Supplement: Supplementary file 1 — Additional file1. Table S1. Calculated contrasts for all sphere sizes, axial positions and different acquisition times. [file 40658_2022_516_MOESM1_ESM.xlsx]

## Sheet: Tabelle1
Position	Sphere	Contrast = 8:1						Contrast = 4:1						Contrast = 2:1
		600s	120s	120s filtered	60s	30s	15s	600s	120s	120s filtered	60s	30s	15s	600s	120s	120s filtered	60s	30s	15s
0mm	37mm	85.3	85.4	83.4	85.3	85.2	85.9	84.8	85.1	83.6	85.3	85	83	86.7	86.2	85.2	87.2	88.3	87.9
	28mm	79.9	79.4	76.9	78.6	78.1	77.6	79.4	79.1	77.3	79.2	79.8	76	79.5	79.8	78.7	81	78.3	80.6
	22mm	81.5	81.8	78.2	82.1	83	82.4	80.8	80.3	77.8	80.9	80.7	78.5	81.4	80.7	79.3	78.8	76.3	77.2
	17mm	77.8	77.8	73.3	79.3	80.1	78.2	75.8	77.7	74.3	77.3	78.6	75.9	76.8	76.3	74.4	73.8	71.5	76.1
	13mm	67.9	69.1	63.9	68.5	66	65.2	65.6	65.9	62.3	62.4	64.8	61.5	68.3	69.3	68.1	69.2	61.2	61.9
	10mm	61.1	60.4	54.2	59.3	62.6	53.4	59.6	59.3	54.7	55.7	56.4	55.4	67.1	68.1	65.2	70.2	70.7	72.5
250mm	37mm	85.2	84.6	82.7	84.6	85.2	84.7	85.2	85.4	83.9	84.9	85.9	85	86.9	87.6	86.7	88.2	85.7	84.6
	28mm	80	79.6	77.2	79.5	78.1	80.2	79.4	79.6	77.7	79.2	78.9	77.6	80.6	79.4	78.3	81	82	85.5
	22mm	81.5	81.2	77.6	81.5	83	80.2	79.9	79.8	77.1	82.3	79	77.2	81.3	79	77.4	78.4	79.3	79.4
	17mm	77.3	78.2	73.5	78.1	80.1	78.6	76.5	75	71.6	75.1	74.1	72.1	76.5	72.7	71.1	76.1	75.7	74.4
	13mm	69.6	68.4	63.1	67.8	66	67.3	66.4	68.7	64.7	70	70.1	62.4	68.2	67.6	65.7	67.1	61.9	73.9
	10mm	63.2	63.8	57.1	64.1	62.6	65	59.2	56.9	53.1	52.6	59	61.4	67.1	71.9	69	68.6	66.7	58.4
450mm	37mm	85.3	85.2	83.3	84.7	85.2	82.1	84.9	85.1	83.6	85.1	87	86.6	87.1	87	86.1	87.4	85.8	86.4
	28mm	79.5	79.4	77	78.8	78.1	78.6	79.2	78.2	76.5	78.5	80.3	80	79.9	77.9	76.9	78.1	78.6	77.9
	22mm	80.9	81.8	78.4	81.1	83	79.1	80.7	81.7	78.9	82.5	84.7	80.3	80.7	79.2	77.7	80.8	82.1	76.4
	17mm	77.6	78	73.4	78.2	80.1	75.9	77.1	75.5	71.9	74.5	73.4	75.9	77.4	74.8	73	77.7	73.6	68.3
	13mm	68.2	69.7	64.3	67	66	60.8	65.7	65.3	61.4	66.1	68.9	69.3	70.2	72.2	69.6	73	78.2	65.3
	10mm	62.6	63.7	57	66.2	62.6	65.7	61.9	59.8	55.4	54.4	49.7	44.7	61.2	55	54	60.5	59.7	61.1
505mm	37mm	84.7	84.5	82.7	84.6	85.2	85.6	84.2	83.7	82.5	82.2	80	79.1	86.6	85.8	85.2	86.4	85.3	85.9
	28mm	79.2	77.5	75.5	76.6	78.1	77.7	78.6	77.1	75.5	78.1	78.7	82.6	81.4	78.7	78.1	77.8	76.5	83.4
	22mm	82.9	83.2	79.7	80.9	83	74.6	79.7	80.3	78.2	76.7	77.9	71.6	82	81.7	80.4	82.8	83.6	87.3
	17mm	76.8	76.6	72.2	76.9	80.1	70.2	74.6	76	73.4	73	69.8	60.3	77.7	84.4	82	79.8	77.8	84.5
	13mm	68.5	68.5	63.3	66.9	66	64.1	67.9	68.6	64.1	74.6	76.6	77.4	73	76.7	73.9	73.8	72.9	76
	10mm	57.4	63.2	57.1	62.6	62.6	57.6	57.2	60.7	56.6	56.8	56.7	43.1	71.4	75.1	70.7	65.1	40.3	46.8
